# Supplementary material for: On the gene expression landscape of cancer
Source: PLoS One. 2023 Feb 21;18(2):e0277786. doi: 10.1371/journal.pone.0277786 (PMC9942972; doi:10.1371/journal.pone.0277786)
Supplement: S1 Table — (XLS) [file pone.0277786.s002.xls]

## Sheet: GenesPathWays
Supplementary Table I. Fraction of modified genes in each pathway for the 15 tumors under study.
Top Pathway	Number of genes *		KIRP	KIRC	PRAD	READ	COAD	THCA	LIHC	LUSC	LUAD	UCEC	BLCA	ESCA	STAD	BRCA	HNSC		Min	Mean	Max
(Low values in all localizations)
Metabolism of RNA	741		0.539811	0.809717	1,21	1.61	1.61943	0.539811	8.50202	1.75439	0.809717	1.07962	0.809717	3.10391	2.96896	1.07962	1.48448		0.54	1.78075	8.5
Mitophagy	29		3.44828	0	0	0	3.44828	3.44828	6.89655	0	0	0	3.44828	3.44828	3.44828	3.44828	3.44828		0	2.29885	6.9
Autophagy	118		2.54237	2.54237	1.69492	4.23	4.23729	2.54237	6.77966	2.54237	1.69492	0.847458	4.23729	3.38983	4.23729	5.08475	4.23729		0.85	3.38934	6.78
Organelle Biogenesis and Maintenance	337		1.48368	3.26409	2.37	4.15	4.74777	2.96736	8.30861	4.74777	3.56083	5.34125	5.04451	5.63798	3.56083	4.1543	4.74777		1.48	4.27245	8.31
Protein localization	261		7.66284	4.5977	4.59	3.83	6.13027	0.766284	11.4943	3.83142	4.21456	4.5977	1.91571	2.29885	5.36398	3.44828	5.74713		0.77	4.69926	11.49
Circadian Clock	99		3.0303	4.0404	3.03	9.09	6.06061	12.1212	2.0202	3.0303	2.0202	7.07071	9.09091	5.05051	5.05051	10.101	6.06061		2.02	5.79116	12.12
(Intermediate values in all localizations)
Gene expression (Transcription)	1832		4.25764	4.31223	5.89	4.91	5.18559	5.40393	10.5895	7.20524	6.65939	9.06114	9.44323	11.2445	6.22271	9.17031	7.47817		4.26	7.13557	11.24
Programmed Cell Death	193		6.21762	7.77202	3.62	6.73	6.21762	5.18135	8.80829	9.32642	5.18135	6.73575	10.3627	13.4715	5.69948	9.32642	6.21762		3.62	7.39121	13.47
Metabolism of Proteins	2357		6.87314	5.8549	6.61	7.04	7.29741	6.36402	10.0127	7.50955	8.40051	8.2308	8.95206	8.99448	6.66101	8.48536	8.90963		5.85	7.74637	10.01
Disease	1167		9.76864	10.1114	6.42	7.71	7.11225	7.11225	9.68295	7.71208	8.65467	8.48329	8.31191	10.2828	6.6838	9.08312	9.08312		6.42	8.41415	10.28
Cellular responses to external stimuli	585		7.52137	5.12821	8.54	7.69	7.69231	5.98291	11.1111	9.23077	9.74359	12.3077	12.9915	12.8205	7.52137	12.4786	9.74359		5.13	9.3669	12.99
High values in all localizations)
Metabolism	2262		13.2184	10.0354	9.46	10,56	11.0522	8.75332	13.7489	8.88594	8.39965	9.06278	8.88594	9.54907	7.55968	10.6985	10.5659		7.56	9.32504	13.75
Vesicle-mediated Transport	781		6.78617	12.548	8.7	13,44	12.9321	7.8105	14.7247	9.73111	15.2369	10.1152	9.34699	9.34699	9.9872	9.9872	10.3713		6.79	9.84163	15.24
Developmental Biology	1353		8.2779	7.83444	11.38	10.93	9.46046	10.7908	8.94309	11.9734	11.0126	12.8603	14.5602	12.7864	8.64745	13.8211	11.7517		7.83	11.002	14.56
Neuronal System	500		13.4	10.4	12	11.6	12	13.2	9.6	10.8	10.6	15.6	13	10.2	8.4	11	9		8.4	11.3867	15.6
Signal Transduction	3341		11.2242	9.72763	9.93	10.32	9.78749	10.0569	10.3262	11.4636	11.1643	13.3792	15.1152	13.2296	10.0569	14.1574	11.4936		9.73	11.4288	15.12
Immune System	2605		9.55854	17.1209	7.94	12.59	13.0134	8.67562	12.0921	11.9386	15.0864	9.13628	9.75048	12.5528	8.82917	9.59693	13.5125		7.94	11.4262	17.12
Transport of small molecules	741		17.6788	17.004	13.76	14,43	16.5992	10.9312	12.0108	12.8205	11.471	13.3603	10.5263	11.471	11.0661	14.17	14.17		10.53	12.4693	17.68
Hemostasis	738		13.9566	18.2927	14.63	21.13	19.2412	10.0271	18.9702	17.6152	21.9512	16.8022	16.8022	14.7696	13.6856	16.6667	16.2602		10.03	16.72	21.95
Cell-Cell communication	140		17.8571	15	12.85	12.85	9.28571	18.5714	10	17.1429	18.5714	18.5714	17.8571	20.7143	14.2857	23.5714	19.2857		9.29	16.4276	23.57
Muscle contraction	216		21.7593	12.5	22.22	19.9	14.8148	13.8889	7.40741	18.5185	15.2778	24.0741	27.3148	11.5741	15.2778	21.7593	25.9259		7.41	18.1475	27.31
Extracellular Matrix Organization	418		27.0335	23.2057	16.5	20.81	23.445	28.2297	16.9856	23.2057	22.7273	25.1196	30.8612	33.2536	26.7943	28.4689	39.2344		16.5	25.725	39.23
(High values and variations)
Chromatin organization	340		2.35294	3.23529	12.94	1.76	2.05882	1.17647	14.7059	9.11765	12.9412	15.8824	16.7647	20.8824	2.05882	17.9412	12.3529		1.18	9.74471	20.88
DNA Repair	393		1.52672	1.52672	7.88	1.01	2.79898	2.03562	18.3206	12.4682	12.7226	16.5394	19.8473	22.3919	11.9593	17.3028	14.7583		1.01	10.8726	22.39
Reproduction	145		2.75862	1.37931	13.1	2.75	4.13793	1.37931	14.4828	11.7241	15.1724	20.6897	22.7586	25.5172	8.27586	20.6897	13.7931		1.38	11.9072	25.52
Cell Cycle	801		5.61798	6.49189	11.98	4.36	7.74032	2.87141	28.3396	18.4769	18.2272	20.9738	23.97	28.839	21.3483	20.2247	21.2235		2.87	16.0456	28.84
DNA Replication	140		7.14286	6.42857	2.85	2.85	7.85714	4.28571	37.1429	22.8571	20	18.5714	23.5714	37.8571	30	17.1429	26.4286		2.85	17.6657	37.86
Digestion and Absorption	29		13.7931	17.2414	13.79	20.69	20.6897	3.44828	17.2414	10.3448	10.3448	3.44828	3.44828	20.6897	20.6897	6.89655	10.3448		3.45	12.8734	20.69
* Note: The total number of genes and the fraction of modified genes in pathways are computed taking into account gene multiplicity
