# Supplementary material for: On the gene expression landscape of cancer
Source: PLoS One. 2023 Feb 21;18(2):e0277786. doi: 10.1371/journal.pone.0277786 (PMC9942972; doi:10.1371/journal.pone.0277786)
Supplement: S2 Table — (XLS) [file pone.0277786.s003.xls]

## Sheet: Sheet1
Ensembl ID	Expression	Official Name	Alias	HPA – Related to	HPA – localization	HPA – Drug target	GO – Biological process	Drugs	Protein in blood	Common ancestor	Diseases & Disorders
ENSG00000004776	Down-regulated	HSPB6	Heat Shock Protein Family B (Small) Member 6		Intracel.		negative regulation of cardiac muscle cell apoptotic process, positive regulation of angiogenesis	5	10^-2 ppm	chordates	7
ENSG00000004799	Down-regulated	PDK4	Pyruvate Dehydrogenase Kinase 4		Intracel.		glucose metabolic process	9	10^-2 ppm	animals and fungi	2
ENSG00000018625	Down-regulated	ATP1A2	ATPase Na+/K+ Transporting Subunit Alpha 2	Disease	Membrane	Potential	ATP metabolism, Ion transport	13	10^-2 ppm	animals and fungi	33
ENSG00000022267	Down-regulated	FHL1	Four And A Half LIM Domains 1	Disease	Intracel.		Multicell. organism development, Cell cycle, Cell Growth, Cell differentiation, ion transport	2	White cells and platelets	animals	33
ENSG00000069535	Down-regulated	MAOB	Monoamine Oxidase B		Membrane	FDA approv.	Response to toxic substance, substantia nigra development, electron transport chain, response to drug, oxidation-reduction process	129	Monocytes and platelets	animals and fungi	46
ENSG00000071539	Up-regulated	TRIP13	Thyroid Hormone Receptor Interactor 13	Disease	Intracel.		Double strand break repair, cell differentiation, meiotic cell cycle, regulation of DNA trasncription	0	serum, monocytes and platelets	eukaryotes	12 (lung cancer)
ENSG00000088325	Up-regulated	TPX2	TPX2 Microtubule Nucleation Factor	Cancer	Intracel.		Mitotic cell cycle, apoptosis, transduction by P53	2	Monocytes and T cells	chordates	5
ENSG00000095637	Down-regulated	SORBS1	Sorbin And SH3 Domain Containing 1		Intracel.		Cell matrix adhesion, cell response to insulin, positive regulation of protein localization to plasma membrane	1	serum and plasma	animals	3
ENSG00000099953	Up-regulated	MMP11	Matrix Metallopeptidase 11	Cancer	Secreted	FDA approv.	Multicell organism develop, extracell matrix org, fat cell differentiation	12	Peripheral mononuclear cells	animals	13
ENSG00000101057	Up-regulated	MYBL2	MYB Proto-Oncogene Like 2	Cancer	Intracel.		Proto-oncogene, mitotic cell cycle, RNA transcription, response to leukemia inhibitory factor	4	Plasma	animals and fungi	0
ENSG00000101938	Down-regulated	CHRDL1	Chordin Like 1	Disease	Secreted		Multicell organism develop, cell differentiation, metabolic process	0	10^-2 ppm	animals	5
ENSG00000106809	Down-regulated	OGN	Osteoglycin		Secreted		keratan sulfate biosynthetic process, negative regulation of smooth muscle cell proliferation	1	serum and plasma	chordates	12
ENSG00000108381	Down-regulated	ASPA	Aspartoacylase	Disease	Intracel.	Potential	oligodendrocyte diff, catabolic process	14	10^-2 ppm	chordates	13
ENSG00000111665	Up-regulated	CDCA3	Cell Division Cycle Associated 3		Intracel.		Cell division cycle	0	10^-2 ppm	chordates	1
ENSG00000112936	Down-regulated	C7	Complement C7	Cancer, disease	Secreted		Immune syst, Na homeostasis	1	serum, plasma and monocytes	chordates	7
ENSG00000112984	Up-regulated	KIF20A	Kinesin Family Member 20A		Intracel.		mitotic cytokinesis, protein transport	2	10^-2 ppm	animals	4
ENSG00000116194	Down-regulated	ANGPTL1	Angiopoietin Like 1		Secreted		Angiogenesis, Tyrosine kinase signaling	1	10^-2 ppm	animals	1
ENSG00000118729	Down-regulated	CASQ2	Calsequestrin 2	Disease	Intracel.		Ion transport, regulation of cell communication by electrical coupling,	6	10^-2 ppm	animals	23
ENSG00000118785	Up-regulated	SPP1	Secreted Phosphoprotein 1	Cancer	secreted		Osteoblast diff., inflammatory response, Androgen catabolic process, response to vitamin D, cell adhesion, signal transduction, cell differentiation, extracell matrix org, regulation of transcription	62	serum	mammals	112
ENSG00000119147	Down-regulated	ECRG4	Esophageal Cancer Related Gene 4 Augurin Precursor		secreted		Cell proliferation, senescence	0	No data	chordates	1 (esophageal cancver)
ENSG00000123485	Up-regulated	HJURP	Holliday Junction Recognition Protein		Intracel.		Cell cycle, regulation of DNA binding	0	in NK cells	mammals	2 (lung cancer)
ENSG00000127564	Up-regulated	PKMYT1	Protein Kinase, Membrane Associated Tyrosine/Threonine 1		Membrane		Mitotic cell cycle	2	10^-2 ppm	animals and fungi	0
ENSG00000127586	Up-regulated	CHTF18	Chromosome Transmission Fidelity Factor 18		Intracel.		DNA replic, cell cycle	0	in platelets	eukaryotes	1 (gastric cancer)
ENSG00000128422	Up-regulated in all but in PRAD and BRCA	KRT17	Keratin 17	Cancer and disease	Plasma		morphogenesis of an epithelium, cell growth, regulation of translation	7	serum, plasma, white blood cells and platelets	chordates	63
ENSG00000133392	Down-regulated	MYH11	Myosin Heavy Chain 11	Cancer and disease	Plasma		muscle contraction?	8	White cells and platelets	animals and fungi	46
ENSG00000133800	Down-regulated	LYVE1	Lymphatic Vessel Endothelial Hyaluronan Receptor 1		Membrane		Glyco-catabolic process, cell adhesion, response to wounding	18	serum, plasma and monocytes	chordates	30 (prostate, breast, ovarian cancer)
ENSG00000135451	Up-regulated	TROAP	Trophinin Associated Protein		Intracel.		cell adhesion	0	in platelets	mammals	3
ENSG00000136546	Down-regulated	SCN7A	Sodium Voltage-Gated Channel Alpha Subunit 7		Membrane	FDA approv.	Na transport and homeostasis, respose to bacterium	44	plasma and platelets	animals	11
ENSG00000136842	Down-regulated	TMOD1	Tropomodulin 1		Intracel.		muscle contraction?	0	plasma	animals	8
ENSG00000154330	Down-regulated	PGM5	Phosphoglucomutase 5		Intracel.		carbohydrate metabolism, cell adhesion	1	in monocytes, T cells and platelets	eukaryotes	3
ENSG00000162062	Up-regulated	TEDC2	Tubulin Epsilon And Delta Complex 2		Intracel.		smoothened signaling pathway	0	No data	chordates	0
ENSG00000163431	Down-regulated	LMOD1	Leiomodin 1		Plasma		muscle contraction?	12	plasma and peripheral mononuclear cells	animals	12
ENSG00000164530	Down-regulated	PI16	Peptidase Inhibitor 16		secreted		Regulation of peptidase activity, regulation of cell growth	0	in serum, plasma and monocytes	eukaryotes	2 (prostate cancer)
ENSG00000165072	Down-regulated	MAMDC2	MAM Domain Containing 2		secreted		No data	0	10^-2 ppm	chordates	1
ENSG00000165480	Up-regulated	SKA3	Spindle And Kinetochore Associated Complex Subunit 3		Intracel.		Mitotic cell cycle, cell division	0	10^-2 ppm	chordates	2 (uterine cancer)
ENSG00000166292	Down-regulated	TMEM100	Transmembrane Protein 100		Membrane		angiogenesis, epithelial to mesenchymal transition, multicell organism develop, Notch signaling, cell differentiation, BMP signaling	0	No data	chordates	0
ENSG00000168079	Down-regulated	SCARA5	Scavenger Receptor Class A Member 5		Membrane		Iron Ion transport, endocytosis, cell response to heat	0	10^-2 ppm	chordates	6
ENSG00000168309	Down-regulated	FAM107A	Family With Sequence Similarity 107 Member A		Intracel.		cell growth, cell cycle, cell migration, cell response to nutrient levels	0	10^-2 ppm	chordates	2 (brain, ovarian and renal cancer)
ENSG00000168497	Down-regulated	CAVIN2	Caveolae Associated Protein 2		Plasma		plasma membrane tubulation	1	No data	chordates	8
ENSG00000172403	Down-regulated	SYNPO2	Synaptopodin 2		Intracel.		autophagy	0	10^-2 ppm	chordates	5 (bladder cancer)
ENSG00000173641	Down-regulated	HSPB7	Heat Shock Protein Family B (Small) Member 7		Intracel.		response to unfolded protein	0	10^-2 ppm	chordates	4
ENSG00000173894	Up-regulated	CBX2	Chromobox 2	Disease	Intracel.		RNA transcription, chromatin org, cell differentiation	0	10^-2 ppm	animals	6 (prostate carcinoma, brain cancer)
ENSG00000175063	Up-regulated	UBE2C	Ubiquitin Conjugating Enzyme E2 C	Cancer	Intracel.		cell cycle, cell division	5	10^-2 ppm	eukaryotes	3
ENSG00000175084	Down-regulated	DES	Desmin	Cancer, disease	Plasma		muscle contraction?	43	Neutrophils and B cells	chordates	149
ENSG00000183856	Up-regulated	IQGAP3	IQ Motif Containing GTPase Activating Protein 3		Plasma		Mitotic cell cycle, MAPK activity, signal transduction, cell size, gene expression	0	plasma and NK cells	animals and fungi	1 (lung cancer)
ENSG00000184905	Down-regulated	TCEAL2	Transcription Elongation Factor A Like 2		Intracel.		No data	0	10^-2 ppm	mammals	0
ENSG00000186185	Up-regulated	KIF18B	Kinesin Family Member 18B		Intracel.		Mitotic cell cycle, cell division	0	platelets	animals and fungi	0
ENSG00000189129	Down-regulated	PLAC9	Placenta Associated 9		secreted		No data	0	10^-2 ppm	mammals	0
ENSG00000196616	Down-regulated	ADH1B	Alcohol Dehydrogenase 1B (Class I), Beta Polypeptide		Plasma	FDA approv.	metabolism	22	in serum and monocytes	eukaryotes	23 (hypopharyngeal cancer, esophageal cancer)
4 genes approved by FDA as targets, 2 are potential drug targets . Can we prepare a drug coctail?		All genes are protein coding, 14 related to the cell cycle, 10 to metabolism and energy		All data from Genecards Drugs associated to 27 genes		25 genes observed in blood		6 genes common to eukaryotes, 8 to animals and fungi, 11 to animals, 19 to chordates and 5 to mammals		Genes common to PRAD, LUSC, LUAD, UCEC, BLCA, ESCA, BRCA, HNSC, COAD, READ, and STAD		Consistently down-regulated 31 genes, up-regulated 17 genes, 1 gene with mixed behavior (KRT17)
6 genes common to all 15 tissues
